# Supplementary material for: Effectiveness of sanitization protocols in removing or reducing parasites from vegetables: A systematic review with meta-analysis
Source: PLoS One. 2023 Sep 1;18(9):e0290447. doi: 10.1371/journal.pone.0290447 (PMC10473522; doi:10.1371/journal.pone.0290447)
Supplement: S3 File — (XLSX) [file pone.0290447.s003.xlsx]

## Sheet: Table of judgment
Bias domain	Bias Source Description	Risk of bias judgment	Score
Selection bias	No randomization, blinding, or randomised generation of sample's numbers that minimizes the influence of the type of intervention for the analyst	High - Processing describes methodology without randomised sample allocation analysis or not informed	0
		Low - Mentions randomization or random numbering generation or blinding or drawing or any other method that evidences care to don't influence the sample result. Uses an analysis method that suffers low influence from the tendency of the analyst	2
		Uncertain - The study contains insufficient information to allow judgment in other categories.	1
Sampling bias	The outcomes contain low credibility due to an unrepresentative sample size in the analyses performed	High - No statistical calculation of the sample's size that represent a lot. Absence of comparison with other studies that justifies the quantitative adopted.	0
		Low - Presents statistical calculations or comparisons of the analyzed sample size with samples from other studies, or contains a large sample size in relation to the other selected studies, but does not mention statistical calculations or comparisons.	2
		Uncertain - The study contains insufficient information to allow judgment in other categories.	1
Performance bias	The significance of the intervention is low due to the analyses don't have comparisons with control samples or experiments without artificial contamination	High - Does not perform comparison with control sample or artificial contamination or compare between treatments or does not perform any other procedure that standardizes sample contamination for the adequate comparison between the intervention.	0
		Low - References comparison with control or uses artificial contamination of the sample.	2
		Uncertain - The study contains insufficient information to allow judgment in other categories.	1
Deteccion bias	The results may have low credibility due to the use of inadequate or non-validated methodology or that presents a strong risk of bias for the analyst.	High - Uses non-validated or uninformed methodology or modification of methodology without validation. Uses validated detection method, but has subjective influence of the analyst (e.g., microscopy).	0
		Low - Utilizes immunoenzymatic or molecular detection (such as PCR) or automatized method that is independent of the analyst's bias or the result is produced by more than one analyst independently or the study had blinding of the analyzed samples	2
		Uncertain - The study contains insufficient information to allow judgment in other categories.	1
Publication bias	Presents bias in selective reporting of results or indirect results of intervention in the sample	High - Presents only positive data from the intervention, without citing cases that didn't have the expected effect. Uses samples from the diagnostic stage (such as the extraction stage) that do not correspond to the post-intervention sanitized food	0
		Low - Describes all outcomes, including expected (positive) and unexpected (null effects) outcomes of the intervention processes.	2
		Uncertain - The study contains insufficient information to allow judgment in other categories.	1
Overall Risk Assessment
RisK	Score
Low	*7 - 10
Uncertain	*3 - 6
High	*0 - 2
